# Supplementary material for: Identification of a Possible Endocannabinoid-Mediated Mechanism of Action of Cetylated Fatty Acids
Source: Biomolecules. 2025 Mar 2;15(3):363. doi: 10.3390/biom15030363 (PMC11940079; doi:10.3390/biom15030363)
Supplement: Supplementary file 1 [file biomolecules-15-00363-s001.zip]

Archive with 1 entries (1 files):
- biomolecules-3500925-supplementary.pdf
